# Supplementary material for: Therapeutic Potential of EWSR1–FLI1 Inactivation by CRISPR/Cas9 in Ewing Sarcoma
Source: Cancers (Basel). 2021 Jul 27;13(15):3783. doi: 10.3390/cancers13153783 (PMC8345183; doi:10.3390/cancers13153783)
Supplement: Supplementary file 1 [file cancers-13-03783-s001.zip]

Archive with 2 entries (2 files):
- 210325_EWSKO_Supplementary_Tables_DEF.pdf
- 210712_EWSKO_Supplementary_Figures_2nd_revision_v1_JA_RM_DEF.pdf
